# Supplementary material for: Boron-Doped Carbon Dots for Organelle Labeling and Mitochondrial Bioimaging
Source: Methods Protoc. 2026 Jun 1;9(3):86. doi: 10.3390/mps9030086 (PMC13306065; doi:10.3390/mps9030086)
Supplement: Supplementary file 1 [file mps-09-00086-s001.zip]

Archive with 1 entries (1 files):
- mps-4241339-supplementary.pdf
